# Supplementary material for: Glass confers rhabdomeric photoreceptor identity in Drosophila, but not across all metazoans
Source: EvoDevo. 2019 Mar 5;10:4. doi: 10.1186/s13227-019-0117-6 (PMC6399963; doi:10.1186/s13227-019-0117-6)
Supplement: Supplementary file 2 — Additional file 2. Platynereis glass supplementary nucleotide sequences (both genomic and transcriptomic). [file 13227_2019_117_MOESM2_ESM.txt]

ADDITIONAL FILE 2 - PLATYNEREIS GLASS SUPPLEMENTARY NUCLEOTIDE SEQUENCES


The two following EST sequences belong to the only glass homologue found in the transcriptome of Platynereis dumerilii, which is publicly available in: http://jekely-lab.tuebingen.mpg.de/blast/.

>Glass isoform 1; Platynereis dumerilii; CDS from lcl|comp416373_c0_seq8
ATGCTAAACGTTCGGATGACTGTGGATGTGCCGCTGTGCGCCAAAAATACCTCATACCAAAAACCACAGGCCAGGATGGAAAGCTGCTACCTGAGCGCAGGGGGGCACAGCCACGGGGGCCACCATGGGCACGGGAGCCACGGGGGAGGAGGGCCAGGGGGCCACTGTGGTGGAGGGGGAGGGGGGAGCCCCGGGCCATCTTACTACACCTCCTCGGCAGCTGCGGCTGTTGCGGCAGCCGGGGAATTGTGGAGGAGTTCCCCCTTGAAACCAGGGTCCCCTGCCTCGGCCAGTGAGGTATGTGGCCCCCCTCGGTCATCCGTGGATCTCTCTGTTAACACCTTCGCCATGCCCCCCTTGGACATCGACCCCCTCAGCAATTTCTTCTCCTTCAGTTCACCTGCTTACAAAGAGCTATCCGTATTCAAAGAGAAAGGCCCCCAGGACATCGCCGACGCCTTGCTGAGCCTGAAGCACGCCGTGGTCCACCCGGGCATGAACGGGCAACTCTCCCCGCTGTCCCCCGGCTTGCCCCCTCACCTGCCGCAGAGCATCAGCAGTGCCATGGCCCCCTCCTCCTCCCTCTCCTCCTACCCCATGTCACACCAACACAGCCAGCTCCAGTCTTATGGTATGAGCAGCCAGTATGGTTCACCCCCTCCTCCCCCTCCCCCAGCCCCTCAATATGGAGAAACAGGGTCGGGGCAGGCTAGCCCCTGCCACCCCCAGGCCCCCCAACACCACAGCATGTTCCCTGCTATGAGTGTCAATGTCTCCATGAATATGAACGTAGCCATGGGAAACCAATACAACAATAGCATGGACAATTGGGGACACCACCCCACCCATCAGCCCAGTGCCCAGTATAGTCCAGCTGCTGCTGCTGCTGCTGCCCAGATGACGTCACAGTACCCTAGTTACGGACATCATCATCATCACCACCATCATCACCACCAGAATCATTCTTATAGTGCATCGTATGCCTTCAGCCCAGAACTGCGTTCCTCGTCCTCTGTGTCAGTGAGGGACATGATGTACCCCCACCCCCACAAGCCTAGCTCCGCCTCTGACTCATACAAGGACGTGTCATCCAAGCTGTACAGCCTGAGCGCCATGAGACGGTCCCCCAGAGGGAGTTGTTCCCCGGTCGGACTTGGCCCACCACCCGGCCTCCGCTCTCACCATCCCTCTGGTCACCTGGGAAGTGCATCGAGCGTGGACTCCAAAGTGAACCTGTGTCGGATCTGTGGCAAGACGTACGCCCGCCCCTCCACGCTGAAAACACACATGCGCACCCACAGCGGCGAGAAGCCATACAGATGCCAGACTTGCTCCAAATCTTTCTCTCAAGCTGCTAATCTCACTGCACACTTGCGCACCCACTCTGGCGAGAAACCTTTCAGATGTCCGATGTGTGACCGCCGTTTTTCCCAGTCGTCTTCGGTGACCACTCACATGAGAACACATAGCGGAGAACGGCCTTACAGATGTCGGATGTGCAAGAAGGCCTTCTCCGACAGCTCAACCCTCACCAAGCACCTAAGAATCCACAGTGGCGAAAAACCTTACCAGTGCAAACTCTGTTTATTAAGATTTTCTCAGTCTGGAAATCTAAATAGGCACATGCGAGTACATGCTAACAATGCCTGA

>Glass isoform 2; Platynereis dumerilii; CDS from lcl|comp416373_c0_seq6
ATGGAAAGCTGCTACCTGAGCGCAGGGGGGCACAGCCACGGGGGCCACCATGGGCACGGGAGCCACGGGGGAGGAGGGCCAGGGGGCCACTGTGGTGGAGGGGGAGGGGGGAGCCCCGGGCCATCTTACTACACCTCCTCGGCAGCTGCGGCTGTTGCGGCAGCCGGGGAATTGTGGAGGAGTTCCCCCTTGAAACCAGGGTCCCCTGCCTCGGCCAGTGAGGTATGTGGCCCCCCTCGGTCATCCGTGGATCTCTCTGTTAACACCTTCGCCATGCCCCCCTTGGACATCGACCCCCTCAGCAATTTCTTCTCCTTCAGTTCACCTGCTTACAAAGAGCTATCCGTATTCAAAGAGAAAGGCCCCCAGGACATCGCCGACGCCTTGCTGAGCCTGAAGCACGCCGTGGTCCACCCGGGCATGAACGGGCAACTCTCCCCGCTGTCCCCCGGCTTGCCCCCTCACCTGCCGCAGAGCATCAGCAGTGCCATGGCCCCCTCCTCCTCCCTCTCCTCCTACCCCATGTCACACCAACACAGCCAGCTCCAGTCTTATGGTATGAGCAGCCAGTATGGTTCACCCCCTCCTCCCCCTCCCCCAGCCCCTCAATATGGAGAAACAGGGTCGGGGCAGGCTAGCCCCTGCCACCCCCAGGCCCCCCAACACCACAGCATGTTCCCTGCTATGAGTGTCAATGTCTCCATGAATATGAACGTAGCCATGGGAAACCAATACAACAATAGCATGGACAATTGGGGACACCACCCCACCCATCAGCCCAGTGCCCAGTATAGTCCAGCTGCTGCTGCTGCTGCTGCCCAGATGACGTCACAGTACCCTAGTTACGGACATCATCATCATCACCACCATCATCACCACCAGAATCATTCTTATAGTGCATCGTATGCCTTCAGCCCAGAACTGCGTTCCTCGTCCTCTGTGTCAGTGAGGGACATGATGTACCCCCACCCCCACAAGCCTAGCTCCGCCTCTGACTCATACAAGGACGTGTCATCCAAGCTGTACAGCCTGAGCGCCATGAGACGGTCCCCCAGAGGGAGTTGTTCCCCGGTCGGACTTGGCCCACCACCCGGCCTCCGCTCTCACCATCCCTCTGGTCACCTGGGAAGTGCATCGAGCGTGGACTCCAAAGTGAACCTGTGTCGGATCTGTGGCAAGACGTACGCCCGCCCCTCCACGCTGAAAACACACATGCGCACCCACAGCGGCGAGAAGCCATACAGATGCCAGACTTGCTCCAAATCTTTCTCTCAAGCTGCTAATCTCACTGCACACTTGCGCACCCACTCTGGCGAGAAACCTTTCAGATGTCCGATGTGTGACCGCCGTTTTTCCCAGTCGTCTTCGGTGACCACTCACATGAGAACACATAGCGGAGAACGGCCTTACAGATGTCGGATGTGCAAGAAGGCCTTCTCCGACAGCTCAACCCTCACCAAGCACCTAAGAATCCACAGTGGCGAAAAACCTTACCAGTGCAAACTCTGTTTATTAAGATTTTCTCAGTCTGGAAATCTAAATAGGCACATGCGAGTACATGCTAACAATGCCTGA


The following sequence corresponds to the only glass locus found in the genome of Platynereis dumerilii. The Platynereis genome is currently being assembled by Detlev Arendt's lab, who kindly gave us access to this private database.

>lcl|g_sc_V2_18708 genomic scaffold (reverse complement)
TCATACACATTTTAAAATTTATTTTTTCTTACAAATATTTAGTGGGCCTATTCAGATCAATTTAATCAGTTTATATAGGCTTAGTCTGTCATTAGAAAATTGTGCATCCGTGCTTGACAGAATGTCGAGTCAAGTGTTTTTCACATCTTCATCACAAGAGCTCATAATGCTATTATTAATATAATCCAATGGCAATGGAAGGTCGTGTTTGTGTTTTAAGCCTCTGCAGCACCTTAGTGGGCTATATCGAAATGGAAGGTCGTGATGCCAAATTTTGCATAAGGTTGTAGCCTGTTCCACTGAAGGTTCTAGCCTGTTCCACCGATGGTTACTGCCTACATGGGTTCAAACCTGGAGTGGGGAACCCAAATTTTTCAGTGAACCTTCATGAGCAAAATTCCAGCTGGATGTCGCCCGGATGAGATGTTTATAATTGGAGGCCCCTTGTATCGGTGACTTTCAGTGTCTGAGCTGGGCAAGTAAAATATTCATCACATGGTGATGAAGGTGTGAGTGTGTAACATGCCGAGGACTCCAGCTCTCTCTCCCATCCCAATCAACTCTCATTGAGCATCCAGAACTGTGCTTACATTGAGCTCAGTGTAAGATACGAGTGTCTGCTACAGGGCTGAAAAAAAGTGACTGTTCAGGCAATTACATTGAGTACAACAAAATGTCATTGAATGGTCGCAAATCAAGATACTATTTCCAAGTCAAAAATGTGGACTTGTCTTCAGAAAATTCCAGAGAGATAAAGACATTTCCAGGTGATGACATGCCCGAATCCCCTACTTTTTCCAGCTATGGATTGTGTATCTTTTTCATCAATTACTTTGTTGAAGGTGTTTGCTATTAAAGTTTAAATCATTTACACGATGAGGCGCTGACTGTAACTCAGTGGCGGATCCAGACACGATAGTCTAGGGGGGGCACGGACGTGTTTCGGCATTCGCGGGCCCGCATCATCGCAATTTTCTTCAAAATGCTACTCTTAATCTTGGTGGTCTAGGGGGGGCCCGGGCCCCATAGCCCCCCCCCCCCCCGCACCCCCCCCCTCCCCCCCCCCGACGCTCTTCCGATCTCTAAACCATCGTAAATATTCTCGGCAATAGAAGACTGGGGTCGTTGCCGTATCTTGTTCCATATTGTGGATAATAGGGGATCCTCTGATTGCTCCATTAATATAGCAGTTTCACTGTCTCTGAAACAATAAACATCATAGTTGAGAGCGACGTGATCTGCACATTTAGTATTGTCTAAAAAAAAAAAAAAATCAAAAATTTTAAGAGATTTTTGTCACAAAATGGAGACTTTTGCAAGAAAAGGTTTTAGTCAAAGTTCTGTCAGAAGAAGATTTTTTCAGAAGATGAGTCTGCAGGGAAAGGCAATTTTTGAAAAAAGGAGATTTTGACTGTCCTCTTGAAAGGAGTGTGCTTTCGTTGTGTTACTCGTTTTATTCAAAAGAAAGGGTATAATACATGTTTTTCAATATCTTTCATGGCTGAGTTGTAGACCTACATTGATCAGCACAAGGTCATTGAGACACTTGTAATCGTAGATCCAGCCGAAGGCCAACTTCAATTTAGTCAACCCTTGCTTGTACACAGACATAAAAATGTCTTTCAGTCCTGATAAAATTATACAGACATACAGGTATCTTCCAATCCTAATATGACCCCATAATATCATACAGACATGTATACAGGTATATTTGAATCTTTCAATTATGATAATATTGCATTGAAATTGATTTCATTTAACTGGGCCTACATGTATGCTTGTTGGGAAAGATATTCTGATGAGTAGAATGCTTGGAGTCTGCCAGATGAGTTCTTGGAAGATGCTAATGGAATTACATTAGTGGGATCCAGAAGCAAGGGCAGATAAGAAGAAAAAAGAGACGTGCTTGACAAGGAGGGGGGGGGTGCTGCCCTTCAAGCAGAATACCATTAGGCCTATAAAGCCTATTCTTTGATGTTCTTGGCCTCTTCTCAAGCAGTGGCTTTTTCTGGGGCGAATCGACCAGCCAAGTGACGTCATAGCAGCGCACTGCCCCATGACGTCATCATTTCTCGGGTCAACAACTTTAGCAGAAGATGTTTTGGTTGGGAATTTCTTTGGCTTTTTGGACAGGTTTTGCTGAGGCCAGTGACGGACCGGTTTTAACAGCTTATGAAACCAACTACAAAGAATGTGAAGCGTTCAACAAACTGTTCGGTGGAAGCTCACAACTTTTACTAAAATCACTTCCCTCATTTGGCGATCAAGCGACGAAATCGACTGTGGTTGCGTCCATGAAAAATAGTGCCCAAGCCTGGGCAAAGTCGTTGTCAGAGATTGGAAACCCAGAAAAAATGTTTTTTAACTTTCCTCGTAAAATGAATGAGACGTTAGTGAAAGCTGGTCTGGAGACCCAGGACGACATGGTGACACGGAGTGAGGTCACGAAGGAAGCTCACACGAAATTGAAAGATTTCGAAAAACTCATGAAATATCCCAAGCTGGGTGTCCCAATTTGCAGTAAATACCGAGCTGTTGGCTCAAAAATGTTGAAGACCAAAGCCACCAGAATAGCAAACGGAAAGACGGAAAGAATATTCACATTCAACAAACTTTTCAAACTTAATTCACCTTCCAATAATAACGTAAATGTCCAAGTGGCGGCGAAAGTTGGCGAAGCTCTGGCTTACGAAACTATGCAGGTACAGTTAGTATTTTTGTATTGCCAGGCCTTACACTAGTAATAGTAATACTGAAACCAAAGGGCCTAATTGGTAAATATGGCTTTTAACTGTAGAATGTGGTGACATGAAATCCTTAATTTTTTTTTTTTTTTAGTAGCCTACCTTACTAGATTTTTTTNNNNNNNNNNNNNNNNNNNNNNNNNNNNNNNNNNNNNNNNNNNNNNNNNNNNNNNNNNNNNNNNNNNNNNNNNNNNNNNNNNNNNNNNNNNNNNNNNNNNNNNNNNNNNNNNNNNNNNNNNNNNNNNNNNNNNNNNNNNNNNNNNNNNNNNNNNNNNNNNNNNNNNNNNNNNNNNNNNNNNNNNNNNNNNNNNNNNNNNNNNNNNNNNNNNNNNNNNNNNNNNNNNNNNNNNNNNNNNNNNNNNNNNNNNNNNNNNNNNNNNNNNNNNNNNNNNNNNNNNNNNNNNNNNNNNNNNNNNNNNNNNNNNNNNNNNNNNNNNNNNNNNNNNNNNNNNNNNNNNNNNNNNNNNNNNNNNNNNNNNNNNNNNNNNNNNNNNNNNNNNNNNNNNNNNNNNNNNNNNNNNNNNNNNNNNNNNNNNNNNNNNNNNNNNNNNNNNNNNNNNNNNNNNNNNNNNNNNNNNNNNNNNNNNNNNNNNNNNNNNNNNNNNNNNNNNNNNNNNNNNNNNNNNNNNNNNNNNNNNNNNNNNNNNNNNNNNNNNNNNNNNNNNNNNNNNNNNNNNNNNNNNNNNNNNNNNNNNNNNNNNNNNNNNNNNNNNNNNNNNNNNNNNNNNNNNNNNNNNNNNNNNNNNNNNNNNNNNNNNNNNNNNNNNNNNNNNNNNNNNNNNNNNNNNNNNNNNNNNNNNNNNNNNNNNNNNNNNNNNNNNNNNNNNNNNNNNNNNNNNNNNNNNNNNNNNNNNNNNNNNNNNNNNNNNNNNNNNNNNNNNNNNNNNNNNNNNNNNNNNNNNNNNNNNNNNNNNNNNNNNNNNNNNNNNNNNNNNNNNNNNNNNNNNNNNNNNNNNNNNNNNNNNNNNNNNNNNNNNNNNNNNNNNNNNNNNNNNNNNNNNNNNNNNNNNNNNNNNNNNNNNNNNNNNNNNNNNNNNNNNNNNNNNNNNNNNNNNNNNNNNNNNNNNNNNNNNNNNNNNNNNNNNNNNNNNNNNNNNNNNNNNNNNNNNNNNNNNNNNNNNNNNNNNNNNNNNNNNNNNNNNNNNNNNNNNNNNNNNNNNNNNNNNNNNNNNNNNNNNNNNNNNNNNNNNNNNNNNNNNNNNNNNNNNNNNNNNNNNNNNNNNNNNNNNNNNNNNNNNNNNNNNNNNNNNNNNNNNNNNNNNNNNNNNNNNNNNNNNNNNNNNNNNNNNNNNNNNNNNNNNNNNNNNNNNNNNNNNNNNNNNNNNNNNNNNNNNNNNNNNNNNNNNNNNNNNNNNNNNNNNNNNNNNNNNNNNNNNNNNNNNNNNNNNNNNNNNNNNNNNNNNNNNNNNNNNNNNNNNNNNNNNNNNNNNNNNNNNNNNNNNNNNNNNNNNNNNNNNNNNNNNNNNNNNNNNNNNNNNNNNNNNNNNNNNNNNNNNNNNNNNNNNNNNNNNNNNNNNNNNNNNNNNNNNNNNNNNNNNNNNNNNNNNNNNNNNNNNNNNNNNNNNNNNNNNNNNNNNNNNNNNNNNNNNNNNNNNNNTTTAGGGCTATAAAGCATTTCTAATGTCTCAAAATGATGTTTTAAACAATTCGAGACAAATCTATTCTAATATGAGCCCAGTCATTCGGGCACAAAAGAGCTCTGAAAATTGGAAACTTTCAGAAAAACAGTTATTTTGTAAAGAAAAACACACATTTCACATTTCTGCATCGGTAATGCGCAGTTCTGAGAATGTTCCAGAATGTACGCCATTTTGAATTTTGTGACGGGCAGACATTTTGTCGTTTTGATAATGCCGCTGGAGTTGATTCTTGTTCAGCGAGCAGGTTATCATTGAATGCCAAGGATTTTTGAAAGACTAAAATGTTTTCTGCTTAATTTGGATTAAATAAAATAAGTTTTGGAAAAAAATGCTAAACGTTCGGATGACTGTGGATGTGCCGCTGTGCGCCAAAAATACCTCATACCAAAAACCACAGTACGTAGCTTACAAAAATATGAATTTCTATATTAGAATTGTGTATGTGTCTTGTCTGTCTACGAGTTTTGTCACAGTTTATGCTGTTGAAAGTTCTGATGTGGAAAAGTATATTCGCAGTCTTTTTAAATTGTGTAAGTGTTTAATACAATTTTTTGCATTGTTACTTTTAAATATATATCTGAAAAAAAAAGTAAATATGTGTCAAATTGGAGACCTAATGGTTTTCCTCTTAATTTTTGAAGAAAAAAAAGCAACGATGTAACTAAATATAATTATCTATCTGGGCCTATAGATAAATAAACAAATAAGTTGCTTTTCTTTAAAAAATACTCTATAACAGTCTCAAATTTTTTGATGTGCATTTCAATATTTCAATAGTTCAATATAATTTACATCAAACCGAATTGTATATCTATTGTCTGTAGTCCTAACTTGGATTTTAATCATTTCGTTAGATCCTCATGCTGTGGACTCGTGTTGCTAGGATCCAAATTTGATCCAAACATGGGGAGTTCTGTCCTGCTCTCACCCTGTCTAATTGTCACCAGTTTCTTTTGAGTGACATGGAAAACTTCACAGTTTATTTACAAGCCCAGTCTGATCATTTGATACTTTAAAATAGAAACTTGAGGATGTTCTTGCACTCAATTCGCTTCGCGAAACGGCCTATGGCCGTTTCGCTGCGCGAATATAAACTGATGCATTCAATGTATTCATTTACATCTATGTAGGCCTATTAGTTATACAATAAACTGAGCAAAAATAGAATTTGTAGATTATGAGTTTTATGACCATGAAAAGGAGATTTTGTCAAAAGTAGATTTTTTCAGACAGTCTCATACATATATAGATTTTGGAAAAGTGGATTTAGTAAAAAGGATATTTCAGCTGATATTCTGACTGGGCCCCTTGCCCAAGTTTCCTTTTCAAAGCAAAAAAGAAAGGGGGGCAGTCAAATTCTCCTTCTTGAGAAATTTTCCTTTTAAACCAAAATTACCTTTTTTTCTTTTTTTATACCCAAGAATCTCCTTTTCGTGACCAAAATCTCCTTTTAAGTTATTTATTTTTCTTAATTCAATATTCAGCGTTTATTATTATTCTTAGAACTTTTTTTATGTAGGCCTATATGTCGGAAAAGAGTATTGAAATTAAAATTATGTAAGAATAATATTTTTGCACTGTTTTAAAAATTTGGAAAAAATGGTGATTTTGGTCAAAATAAAAAGGTAGAATTTGAACAAAAGGAAGATTTTTGGAAAAGGAGATTATGACTGGTATTCCTTTAGCGTACATTGAATTGGCCTGATCACTAATATAACCAATTTGAGCAATGAGCAGGGTAAAGGGAGATTTTTTACAGCAAGTTTGTCGCCTAATTAGGCTGCTGATTTTTGCATATTTGTCTCGATCAAACAAAATTTCAGGCAGCACAAACTTTTACCAATACATATATATGTATACAAGTCTGGAGATGCTGAAGGAGATACTGGAGGCACAAGTAGAGATTGTTAAACAAGTAATTACACCAGATTGCATAATGAATTAGTCAGAATTACCTGAGGAAAGTATTTACTTACCACGAAGAGCTGTTCAACTGCTGTTGATAGGTTTACTCAGCTTTTAGTTCCAGTGATACTTGAGACACAGAAGAATTGTTGAATGACTGTCTACTGTTGCAAAATGTCACTTCACTTAAATAGAAAAACAAATACAATTTGGAGGGCTACAAGTTATTTAACCACAAAAATCTGTAGAAAAACTTTCATTCATGAGGGGCCACACACAATATGTTACAAGGGGTTAAATAAGAGGGGGTAACGGGGGTTGGAGGGGTTAGAAGGAAAGGGTAGAGTTGTGTAAATGTTTGTCTAAAAGATCACACCCCCTCGAAAAAGAAAGGTCCACTCGCGTGCAGCAATGACTTGACTCATTTGAGGGAACCTTACAACATTATACCATTCGACACCTCTGTGAGCCAATCTTGAGACAGTATTTCTCTGCAATAAAACCCATATTCTTTGTTGTCCAGTTATCCTCCCATGGGAGAATAATAAGTGAAGCTGTGAAAATAACACAGCAACAAATGACAAGTTTCAGTTTTGTCTTATGGTATAAGCCGGTTATTCACAGCGGGATCGGCAAAATGTGTTTATCACAGCTCGGGCTAACGCCCTCGCTGGATAGATCACATATTGCCTCTCCCTAAGGTGAATAACCTATAATATTCAACTAAAAGTTAGTCCTACCTATCATTGAAACTTTGATATATAGACACTAATTTTAAGAAGACATAACTGGGCCTCATAGTGTTTAAACATCGTGATGAGTAGATAGAGAAACTATGAAATCATACTGAAGAAAAAATGGTACATCGATCAAGTATTAATCTGACCTGTTTCTTTGGGACAGTCTTTCGTCAACTGAATGACATGATCCTCTCAGATGTTGTGACAACCAGAACTAAAGAGCAAACTGAATGGATTAACTGAAATTAATGTTGATTTTAAGTTGTACAGTGGAAATATAATGCTATTTTGTAAAACTCAACTGCTGAGTGTATGAGTTACGATGATACACCCTCGCCTGAGTTTGATATTTTTTTAAAACGCAAATTTAACTCAGAAATTTGATGAAAAGGTGATTTCAGGAAATTAAATTTTGAGGTGAGATATGTCATGTCCCCCATTAAAAATTACACTTCGGTAATGATTATTAATGCCATCACTGTGTACCAATTAAACACAAGTTCCCCTGTAAAGCCCATGTAAATTCAAGTACATGTAAGTGTCTGTGTGCCTGCAGGTTGGACTGTCTTGCAGCTTTTACCATCCCAGTTAAACAATCTGCAATGTCATGTGGGCCCAAGATTACCATTCATCCTCATTCTAATTAATGGGCTTAAGAAATGGTGAAAAGTTAATTCCTTTAGGGCATAAAGCATTATTTATAATTATAAAGAAAACCTTTAATTGCCATGCCCCAATATTCTACTTACAGTGAAGTTCCACACAGGCCTACCCCTACTGCCGGCTACGACAACCTCCCATATGCCTAAGGGCAAACACCAGCCCCTGTGCCCCTGTCACAGTTGTTATTTCTCAGATCAGCCTGAGTCCTTTTTGGTGAATTTTTGCCCCCCGCAGAGGCTCTGCAGTCAAAAAGCCATGCGAACCCAGATGCCAATCAACGCATCTGAAAAAAAAAAAGTGGCATCCAGAGAATCATTCAAGTGGAAACCTCCGGACCATGCACAGTTTACACACTCACAACGGATCCCAAAATAACAAACAACACAAGAAAATAATATGTAATGGCACTGCCATGAAATTCGCGAATCACTTTAAAACGTTTCTGTAGGACTTCTAGTGTTACCATAACTTTTATGTTTATTTCATATTCAATGTATGAAAGGCAGTTATTTAACTGTTTCAAAAAATTATAAAGACGGATACATAGAAAGACAGATATAAATTAGAATATTAGAATGATAAAATAGACAAAAAATATAATAGACAGATAAATATAGATAGATAAATAGACAAATAAATAGATAGATAAATAGATAGATAGATCGACAGACAGATGGATGGCTGAATATTAAATAGATAAATAATATTGAAATTGATAGATAATCAGCTAAATGGTAGAAAGGCAGACAATACTGAAGGCTGTCAAAGTCAAGTCTATGTTAGATTGTTGATACTACATAATAGTATAAATATATAGCTACTACATATATATAGTAATACAAAAACAATAACATGAACTGCTTGTAGATTAATTGATCACTGTCACATAATTATAATCATCAGTTTATAGCAACTATGTTACTTTAATTGTGTTATGCTTTCTTGTAACTGTTGAAATTAAATGAATCATGTGTTAATAATTTGATTTAGCGTGTCAAGGCTAACAATTTACTTTTCCATAAAAAAAATTAGTACAGGATATGTTACTGGATAAAATTGAATTTTTAAGTCACTTTTGAAGATGCATATGTTATGTTCTGTTAATACGAAACTAAATCATTGATAAGAAGCTGGACCTACTTGACCTAATTCCCAACTGTGGACTGTTGATGTTCAGACCATCACTGCACAGAATTTTGAGTCCTCTCTTGCACTCAATTCGCTTCACGAAACGGCCTGCGGCCGCTTCGCTGTGCGAATATTACAGGTAAATAACAAAAGCAACCCCTTAGAGCAAAAGCCACCACTTAAAGCAAAGCCTCTCTAGCCATGCAAGAAGTGCTTATTCCTCATAATGCTCATAGGAACTCATGAATTTTTTCATATATGCATAGAGTGAAGCCCGAAGGACAATTCATGTCATGTGTCGCAAAGATACACAACTGTATGGCAGTAATAATTACGCAAAAGTAAAAAGCTCTCTCAAATGACGTTCATTTCATTAGTTTGTGCCTTGTTTATTTTAATAATTCTCATCCATAAAAACCAAGACAATTGGTAAGTTTGGTTATTTGGTTGCTACTATATGTTATAATAATAGTAACTGTTGGAGAAGTAGTAGGTCCATAATGTTATAAATTGTGATAATAGTTTAACCTGCCTTGTTTTTTAATGTTATGTTTTATTATAGCAACACTCCATGGTTACAAAAACATCATAAATGGTAACATAATTATGTCTCAAAGTGATAATTTGGCTTATAATATTAATTTAACATCCTGGTTTTATAACTGATGAATCAATTTGGCAGACTTTAACCTTGCTACATAGTTCAGATGAGACATTCTATNNNNNNNNNNNNNNNNNNNNNNNNNNNNNNNNNNNNNNNNNNNNNNNNNNNNNNNNNNNNNNNNNNNNNNNNNNNNNNNNNNNNNNNNNNNNNNNNNNNNNNNNNNNNNNNNNNNNNNNNNNNNNNNNNNNNNNNNNNNNNNNNNNNNNNNNNNNNNNNNNNNNNNNNNNNNNNNNNNNNNNNNNNNNNNNNNNNNNNNNNNNNNNNNNNNNNNNNNNNNNNNNNNNNNNNNNNNNNNNNNNNNNNNNNNNNNNNNNNNNNNNNNNNNNNNNNNNNNNNNNNNNNNNNNNNNNNNNNNNNNNNNNNNNNNNNNNNNNNNNNNNNNNNNNNNNNNNNNNNNNNNNNNNNNNNNNNNNNNNNNNNNNNNNNNNNNNNNNNNNNNNNNNNNNNNNNNNNNNNNNNNNNNNNNNNNNNNNNNNNNNNNNNNNNNNNNNNNNNNNNNNNNNNNNNNNNNNNNNNNNNNNNNNNNNNNNNNNNNNNNNNNNNNNNNNNNNNNNNNNNNNNNNNNNNNNNNNNNNNNNNNNNNNNNNNNNNNNNNNNNNNNNNNNNNNNNNNNNNNNNNNNNNNNNNNNNNNNNNNNNNNNNNNNNNNNNNNNNNNNNNNNNNNNNNNNNNNNNNNNNNNNNNNNNNNNNNNNNNNNNNNNNNNNNNNNNNNNNNNNNNNNNNNNNNNNNNNNNNNNNNNNNNNNNNNNNNNNNNNNNNNNNNNNNNNNNNNNNNNNNNNNNNNNNNNNNNNNNNNNNNNNNNNNNNNNNNNNNNNNNNNNNNNNNNNNNNNNNNNNNNNNNNNNNNNNNNNNNNNNNNNNNNNNNNNNNNNNNNNNNNNNNNNNNNNNNNNNNNNNNNNNNNNNNNNNNNNNNNNNNNNNNNNNNNNNNNNNNNNNNNNNNNNNNNNNNNNNNNNNNNNNNNNNNNNNNNNNNNNNNNNNNNNNNNNNNNNNNNNNNNNNNNNNNNGCGGAGTGAGTGGGGGGGAGAGGTGTTGAGGGGGGCCGCCGTGGAACCGGGGGCCCCTGCCTCGGCCAGTGAGGTATGTGGCCCCCCTCGGTCATCCGTGGATCTCTCTGTTAACACCTTCGCCATGCCCCCCTTGGACATCGACCCCCTCAGCAATTTCTTCTCCTTCAGTTCACCTGCTTACAAGTAAGTAATCATAATTCTGGAAGTTTTAGAATTCATTTTTATTATACATCTACAAGCCTACCATAGTAGGCCTATATATGTTTAGGCTAGGCCTATATTTTTGGAAGATTGATTTCTCAATGGACTCCTAACTTCCATTTTGGCTAAATTGGCCCAAACCATCTCTTTCTTGACTTAATAGGAGAAAAAAAGTTGATAAAATAGATAGTATCTTTATATTGGTCATTTGCGAATAGTTCTAAATATGCAGGCCTGCCCTATAGGGCTGAAGTATAGGCCTACATGTGGAGCAGGCATTGCCTCCCTGCAATGCAGAGACGGTTATTTCACAGAAATTGTAGGCCCTAGGCCTATATATGAAAATCCCTTCTTGAATATATTTATATGTATATCTCTGATGTTCTCTCAATCAAAATGTATTTTTCTCAACAGAGAGCTATCCGTATTCAAAGAGAAAGGCCCCCAGGACATCGCCGACGCCTTGCTGAGCCTGAAGCACGCCGTGGTCCACCCGGGCATGAACGGGCAACTCTCCCCGCTGTCCCCCGGCTTGCCCCCTCACCTGCCGCAGAGCATCAGCAGTGCCATGGCCCCCTCCTCCTCCCTCTCCTCCTACCCCATGTCACACCAACACAGCCAGCTCCAGTCTTATGGTAAGTGGCATAAGAAATATATTGTACAGTTATATGCATGTGCAGTCATTGACTATGCAAAGCTTTTAGACAGTGATGGAAATGGAAAATTTTCGTCGGGGGAGCTCTCGGCTCGGGCGGCAGAGGCTCGCCACTCCAAATTTTCAAAAGTTTTGGTCAAGGGAGCTCAGCTCCCCTGAGCTCCCCCCCCCCATTTCCATCACTGCTTTTAGACCTGGGTCAATAATGATAACACACTCAGGTGCAGATGCATGTTTTAAAAGCATGATATCTTCTGTGATGCTGTGCAAAACAAGACAGTGCTCTGACTAGTTTGTCACATTTTCCACACAAACTGTAAATTGAAAAGTCAGAAAGCTTCTGTTCTGGTAAATTCCAGGTTTTGTTGTTTGGCAATATTCGACAGTTGTGGAAAAACAGAGTCAGATATAAATATGGATAAATAAAAAAATGTCAAAGAGTGTTTTAAAGTTTTATTGTCAATCTTGTCATCTGAACTAACCAAAGAACGCTAAAATGCCAACTTTATAAATTTATATGTCACCTTTGTATTTCGTAGAGAGGAAATTTATTTTGAGTTACTGGTGTCTGCTCACACAATTCTGAATGCTCAATGCTTCCAGCTTACCAGTATATACTAGGCCTATCGCCAGAATTTTATGTTAAACTTGAAAGTATTTAGGCCTAAATTTAAATATTTTCTGTTTGCAGGTATGAGCAGCCAGTATGGTTCACCCCCCTATCCCTCCCACCTCCACCCCCAGCCCCTTCAATATGGAGGAAAAGGGGTCGGGCAGGCTAGCCCCTGCCAGCCCCCAGGCCCGCCCAAACACCACAGCATGTTCCCTGCTGATGAGTGTCAATGTCTCCATGGAATATGAACGTAAGCCATGGGAAACCAATACCAACAATAGCTGGACAATTGGGGCGACCCACCACCCCACCCATTCAGGCCAGTGCCAGTATAGTCCCAGCTGTGCTGCTGCTGCTGCTGCCAGATGACGTCACAGTACCCTAGTTACGGACATCATCATCATCAACCACCCTCATCACCACCAGAATCATTCTTTATAGGTAATTAATAAAAAAATTTTCTTCTTTTGGGCAGCTTTGACAGGTAGAATTATGTCTCAATTGCCATTGGCGTCACCAAAATATGTCATCACTCACTTTGTGCCACACTTGTCAGGAACTGGCCATAAATATTAAGTTGACCACCTATGAGACAAAATATAAATACACACATTATTATAAATAGATTTTTAATGAAGCTACACGTTTGCTATATTAATTCTATAACACAGAGACAAGACAATTTTAAAAAACCAAAGATTAATATACATTTATAGGTATTAAATAACATATAATACTATTAAAAATTCATTTTTTCTTACTTTTTTTTTCACTGACAGAGTTTTCTCAGGATATTGACGAGTTCTTTGTACAATTTATCCTTAACCAACACAGAACATATACATCACGTCACTTCGACATGATTGCACAAACAGAATTACAAAAAACATTCAATGACCGCAGCCGTCTCTTTGTGAAAAAAGCAATGGCAGTGACCGAGACATGAATGAAATAGGTCTCTGGAGATTATAAACTACATCGCGTTTACAAGTAATTAGACATGTACATGTGTATACATTGCACAGCTTTATCCAATTTCACCAAATTCTTGATTTTAGACTGCATTTCCCTACAAGTGGATTCGTATGCCTTCCAGCACAAGAATGCGTTCCTCTCGTCCCTCCGGTGAAGTCAGTGAGGGGACACTGATGTACCCCACCCACAAGCCCTAGCGTCCGCTCTCAACATATCACGAATGAGGTATAATCATATCTATTCCTACACAACTCCTATCTATCTATCTATCTATCTAATCATCTATCTATCTATCTAATCTATCTATCTATCTATTATCTATCTATCTATCTAATCCCCATCTATCTATCTAATCTTCTATCTATCTATCTATCTATCTATCTATCTATCTATGTAATGATTCATCCGTTTCATTTATTATTTCAAAATCTTTCTTCCATTAAAAAGGTCTCATTTTTAAAATACATTGCAATATTTTTGAATTTATGTTTTTAGGACGTGTCATCCAAGCTGTACAGCCTGAGCGCCATGAGACGGTCCCCCAGAGGGAGTTGTTCCCCGGTCGGACTTGGCCCACCACCCGGCCTCCGCTCTCACCATCCCTCTGGTTAGTGCTAATTGATATAGGCCTAAAAATGCAATACATTTGTTTTGAACATCACCATAGAATATACATTAGATTAAATTTTTATTTTGCAAAATTGACATGTGTTGGCCCAGAGGCGTATCTAGAAATGGTCTGAGGGGGTCATTACAGGGGTCAATAGGGGGCGCTCCGCCGCATTTCCTGTCTCTTCCATGTTAATTTTGGGCCGGAGGGGGGCATGGCACTATGTCCCCCCTAAATACGCCACTGCTGGGAATACAGTAGCCTTTGTAAAGTTTTTAAGTTAAAGACTACTTCAAGAGAACAACATAGGACCCTATATCAAAGCCATAAAACTTGCTACACTGGATTCTCATTGAATAGTAATTTGGCAACTCCTGATTGATTATGCATGTAAGAGGCATGGGAATTATCATTTTCTAAAATTCACGTTTTCTTTAGAATTTGATACACCTACATATTTAATGATAAAATCTATTACGAGAGCTTACATGCATGGGGGCCACTTTTACTGTCCACAAGTTGACAAGCAAGCCTACAATAATGTTATATCCAACTCCAACCTGCATGTCTTTAAATGTGACAGAAAATGAAAGTTTACATTCTCTCAATTTGTGCAGGTCACCTGGGAAGTGCATCGAGCGTGGACTCCAAAGTGAACCTGTGTCGGATCTGTGGCAAGACGTACGCCCGCCCCTCCACGCTGAAAACACACATGCGCACCCACAGCGGCGAGAAGCCATACAGATGCCAGACTTGCTCCAAATCTTTCTCTCAAGCTGCTAATCTCACTGCACACTTGCGCACCCACTCTGGCGAGAAACCTTTCAGGTAGGTTCATTTCATTCATATGACAGATTGACTACAATTCTTCTTTTCCCCTCTTCTTCTTTCAATGTTCTTCTTCTTTCTTCTTCTTTTATTCTTGTTCTTCTTCTTCATGTACACTGTACAAGTACAACCATTCTTCTTCACATTTCTTCTGTCTTCTTCTTTATTCTTCATCTTTTTTTCTTCATGCACACAGCACAGCCATTCTTATTCAACTTTCCTCTTCTTTCTTCTTCTTCTTCTTCCCTTTTTCTTCTTCTTTCTTCTTCTTTTATTGTTCTTCTTCTTCTCCTTCATGTACACTGTACAACCATTCCTCTTCACATTTCGTATGTCTTCTTCTTTCTTCTTCATCTTTTTCTCTTCATGCACACAGTGCAGCCATTGTTATTCCACCTTCTTCTTCTTTCTTCTTCTTTCTTCTTCTTTCTTCTTTCTTTCTTTCTTTGCTTTCTTCTTCTTCTGTCTTCTTTCTTCTTTTTCCAGACTTCTTTCTTCTTTTTCTCAATCTTCTTACATTCTGTCAGTTTCTTCTTCAGACTTTCTTTTGGTTCTCTTCTTCTCTGCCTTTTCTCCTTCCACTGTACATCCATTCCCTTCATCTTTCTTTCTGGTCTTCCTGCATTTTTTCTCTAAATCTTCTTCCTTTTCCTCCTGCTTCTTCTCCCCCTCCTTCTTTCTCCACCTCCCTTCTTCTCCACTTCCTTCTTCTCCCCTCTTCCTATCTTCCCTCCTTCCTTCTTTGCCTCCATTCTTTCTCTCCTTTCTTCTCTCCCTTCTCTTCTCCTCTTCATTTTTCTCCTCCTTCCTTCTTTCTCCTTCCTTTCTGTTTGCTTCTTCTTTCCTCTTTCTCCTTACTCGTTCTTCTCTCAACTTCGATCTTTTCCTTTTTTCTTTTCTTGTCTTCCTCTATCCTCTATCTTCTCCTTTCTTCTTCTTCTTTGCACATTTTCTTTTCTTCCTCCTCTTCTTTTTTTCTTCTTCTTCTTTCATTTCTTCTAATCTTCTTCCGTTTTCACTTATTCTCTTTCTTCTTCTTTTCTTCTCGTTCTCTCTCTTCTCTCTTCTTCTTTTATACCTTCTCTCTTCACGTAAGTGTAAGGTACATTCCATTATTCATCTATTCATGTTTCTGCTTCTACACTTTCTTTCTTTGTCTTTCTTCCCCTTCGCGCATTTCTTTATTCTTCTGCCTTCATTTGTTTACTTCTTCTCCTGTTCTTCGTCCACTTTTGATTCGTTCTTTCTTATCTTGCTCCCACTTTCCTTCACTTTCCCTTTTTGGTTTTTATGTATTTATAAATTTGCACTTTTTCCCCCTTCTTTCTCACTTGTGATTTGCCTGATTGGTAAACCTAAAATGTAGCCATTTGGATTTTCCGTTCATTTGATATAGGGTCTTGGGTATTTTGCAAAATGTATTTCTTTGCTAATTTCCAATAATTTGGTGTATCACACGAATGTCCGATGTGTGATCCTGCCGTTTTTCCCAGTTCGTTTCGGTGCACTTCACATGAGAACAATGCGGAGACGCGGCCTTACGGGTTGTGTTTTTCTTTACAACACTCTAAACAATCTGTTCGGGACAATTGGTTTTTTTAGCTCAAAATGTTTTTTTTGAAACAAATTTCTGCAAACCAAACCATGGATTTTAAAAAAAAATCCATGTTGGTTTTTTGCATTGAAATTTGGTTTTTCAAAAAACCATTTTGAATCTAAAAAACCAATTTTGTCTGAATAGTTTTAGAGCGAAAGACAAAAAAAAAGAAGATTCAAAGTTGTGTCTAACCATAGGATCCTTTCCGGAGAATGCATTAAAATAACCAAAGAATTACTGATTCATTTTAGCATTGATTTCTAAGTACTTTCTTTTAAAAAAAACATGGACAACCTTCAATTTGTATAAGTATAGACCTATGTAGGCCTATATTGATGGTATCTATTAGGCCTATATTTAATTGATAAATTGTGTCTAAGAACAGCCGAGATCAAGTTAAGATGAGGCTCACTTATCAATCAATGTGCTGGTTTAGACGTTCTAAATATCTGAATGCAGGAAGAATTATGTTATTCAATTACATCTTTCAATTAAAACAATAATTATAACTGAACAGTCCACTTTCAAAAAATATTTTCAAATAAAATCAAGTATAGACCAATCATTAAACTCCCTTCTTCACATCTTCTTCCAGATGTCGGATGTGCAAGAAGGCCTTCTCCGACAGCTCAACCCTCACCAAGCACCTAAGAATCCACAGTGGCGAAAAACCTTACCAGTGCAAACTCTGTTTATTAAGATTTTCTCAGTCTGGAAATCTAAATAGGCACATGCGAGTACATGCTAACAATGCCTGATTATATTCTGAGCTATTCTGCTACTTCATTCATTCTGTGGACTGTGAACAATACCATAATGATCTGACAAGTTGTGACAGTTGTGAATTTACTGCTGTAGTCTGTGGAATACAGCAATGTGAACTATGGACAGTTTCTTTTTAAATGTTGACAATGGACAATGTCTATTATGACTGTAACATTCGTGACATGAATGTGTTGTTTAATGATCAAAACATGTCATAGTTAATATATTTCTTCATGACAACAAAATCTTGGTAATACACTTTCTTCTTTCCGCCTTGAAATTATTGTAGATTCAATAGTTATACCAATCCAATTGTTTTCATAATGATTTTTCCCTTGCCTGTTGTTTTTTCAAATAAATTCCTTGATCAATTCCTTCTATTTCTTTTTTACTTCCTTCACTTCTTTTTTTTCTCCATTTCGCTTTCCTTCCATAGGCCTAATCCTTCTTTCCTTGCTTCCTTCATTGCCTGATTCACATTCCTTCTGTCTTCCTTCTTGTTGCATCCTCTCCTTGCTTCTTTGTCTATCACTCATTCCTTTCTTCCTCGCTTCTTTCTATTTTTCCTTCCTTCCTTCCTTTGCTTTCTCGTAACAATTGCTTGCTTGCTTCATTACTTTCTTCCTTCACCACTTGCTTCCTTCCTTGCTCACTTTCTTGCCTCCTTCCTTTCTTGTTTCCTTCTCTTCTTCCTTCTGTGCTTCCTATTCTGCTTCATTCCTTGCTTCCTACCTTGTTTGATTCCATAATCTTTTTCCTTCCTTGCTTTCTTGATAGTTTCTTCCTTGCTTGCTTTCTTGAAAGTGTCTTGCTTCCTTGATTCATAAAAACTATAAAACAAATTTATACATACACACAACTTCAGATTCTTTTTGCTACACATGATTTGAATGTGAAACCATTTGTGCATAATATGTTGATATACATTTGTTCTACTGGTGCTATTGACTATGATGTTTTATTCTGTCTTTACACTTAATTTCTTTACATCTCTTCTTTATTGATATGTAAAATTGTTCATTGCTGTTATTTTTGTTTTGTATATATATAATAAACATTTTGTCTTGACTGTGAAATATTTTTGGTGTATTTCTTGACATAGCCTAGGTGTTTTCTAAGATTATAACTTTGAAACTAATTGAAGAGCATCTCCTCCTTCTATAGTGTAGGGGAGTAGGGAGGTGATAATTGGGGATTTACCTCACATGCTAAATATAGTGACTCTCGTGTCTACAAAATTGTTTGCGCTCCCTGTCTGCTAATAGGGGGAACTCGGGCACACTGGGACGCGGGGCACTATGAACGGTGGGGTTTTCCTTGGTTCCTGGCAAGGTATATGATATGGTAGTCCATCATATCTTGTAATTTCACAGCCTGATGTTTCTATCATTTTATTGACATATTACAGCCACATGCAGAAGTATGGTGAGGAAAAGTCTGTTTTCCTACTATGGAAGTAAATTCAGACAGGTTCAATTCAAACCATTCTCTGGACAAACCATGAACAATGAGGTGTTCCCAAAAAACACTCACTGGTGCCTGAGAAACTAACATTTTGGTGAAAAGTCATATTGGGGCTCATTTGAACACTACACACGGGGCACTTTGGGACGCACCTTATATATGGCGAATTAAAGTGACCATGCAGTAAGTGTCCAAGTCTACTGAATGACCTGGGACAGCGCACAATAGGTATTCATGTTACAGTGAATAGAGGCATAGTGGATTACCATGCCCTGTGAACAAATTTATCGCAAAGCACTGTTTGTTACTTACAAGACAGTTTATATTAAATGTTGTTTAAAGTTATCAACTATTGGCCCTACCAAGTGTTACTGCACTGTATATCTTACGTACTGGTCACTTATATGTTACATCTAGTGCACATGGAGTATCAAAATTATTTTTTGATGTTAAAAGCGTCCAATTGTGTCCCACTTCCCCCTATAATTAATATCATCAATATGCTAAATTCAATGTCGAAGCATAATTTGAAACGTACCACTCAGACAATCATACTACAAAGCAAATTCCCCACATTATATTTAGAAACTTGATCAAGACTGTAGGCTACAACCATGCATGCAGTTAGACTAAAATTGCAGGCCGGTTTGCCATTCAGACCTATATAGTAGGTATATTTTGGCTCTATGCATATTGAATGTCATCCACCACTTTGAAGATGAAATGAAACACATTTAGTGCCAACAAGTTGCCTCTTCAGACTAATGATTTTCAGAGGATCAAAAGCTCTCAAAACAAGTGAATAGGATGAGTCTATAGGCTAATTAGCTGGAGTGTGCATGGATCAAGCGGGTGGAGGGGGGGGGCTAACTAAAGAGGGCAGGGGGTTGTAAGCCGACCCCTCAAAATGTCGAATTGCCCCCAAATCCTCCTGCCTGTCATCCCCGGAAAATCTGTTGTCAGTCATTCACGGGGGCCAAGGGGTATTGTCATTTTTTCAACGTTTTAATTTTGCCCCTGAGAGCTATAGTTGAGGGGGGGTGCAGAAGGAAAGCGGAAAATTGCCTGTTGAAAGTGAGGGCCTGTTGAGAGAGGGGGAGGGGGTGCTGATAGAAAGCAGAGAGGAAACAAGGCCATCACAGACATCAATAGAGGAAAACTATCAATTACTGTTCTGGGAAGTAAAGTCAATCTTTCTTTCCGATCTCAGATCACCATGAAAAGTTGGGCTAAATCAGGACAGAAATGTATCAACATTCATTTATTAAACCAGAAATCGCTTTCTATATGGCCACAGGCTTATTTTAAAATTTAGGCCTAATCACAAACTTTGACAAAGGTTATTGAGACTGAAATAACACACAGCTCAGCACGATGCATGCAACATGTAGGTCTGCCGTCTAGTGACCTTCACATAATCTTTGTACATGTACAAACTGATACAAAATCAAGAAAACCTTAAAATTAATGCCCAACTCTATTTCAAAGTGTGGCGACACACCTCTGCAAAGTAGCTGCATGTTGCTTTCAAAAGTAAACGATGTGACCCAGTAATCAGCAATTGAGACAACTACTCATCGTGCGATTAAAAATAGTCAATTTATGGAGCCGCACAGGTTCCAGACTGCGTCATGCTGCACTGGAAATAGTATTACCGCGCAGATAGATAGATAGATAGATAGATAGATAGATAGATACAGTTCTGCCCAAAAGTTTACATACCCCAAGGCAAAACGATCAATTTCTCTATTTCCAGGGCAATTTCAACAACAATAGGCAAATGATACATGAAATACAATGCACTGCATGCATCTGAACACTTCTGAACCATTGAAAATTCAATAGCAATGAGATTCTATGATATTATCAGTCAATTGCATTTTATGAGATTTTCAAAAGTTTACATACCCTCTTGTAATATCATATATTTTCCACCTTGGGATCATGAACAGATTGCAGGGTTTTACTACATTATTTCAAAAGTCCTTCAGAGGACATCTGCAGTAATCTTACGTCGTTCTGCATCACAGGGATTTCTTGTAACTCCACTTTCATGTGTTGGTCTCGGCCAGGGCATGTCGTGTCTCAGGATCATGTTCCATCAACCCATAATTTATCCAGTCTGGAGGGTGTGCAAATCACCCGCAGGACTTTTCCCAATCGGACTGGAAAAATTTTGGCCGAAGATTAGTTGAGATTTGGGATTGTTTCCTGTCATAAGCGGAGCTGGTTCATCCCGTTCGTACTGTTCAACAATCATCATGATATCGTTTCTCTGCCAATACTTTTATGGAAATTAGTNNNNNNNNNNNNNNNNNNNNNNNNNNNNNNNNNNNNNNNNNNNNNNNNNNNNNNNNNNNNNNNNNNNNNNNNNNNNNNNNNNNNNNNNNNNNNNNNNNNNNNNNNNNNNNNNNNNNNNGTGTTAAACTGTGTACTTGCACAGTTTTGATCTCGAGATCTCACCCCGAGCGCGGCCGTCGGAGCCATTTCGTATCAGGTATCGCCAAGCAAAATAGTTACATTCACAAGTGAACCAAGGGTGGTGCATTTTTGACACATAGTGGCTGATTTCAGTGCAAACAGCACTGGAATATTGGTCAAGATCTATTGAAAGTGTAATGGCACTAAATTTCCATAAAATTTTGAAAGAGAACTGAGATGACTTCAGTGTGGAAAGTTAAGGAATGGAGTGAAACAAGTCGCTGCATCAGGGCAACATCAAAACGCTTCCACTAATTTCTGAACAAAAAAAAATTTCCAGGACGGTTGGGAAAAGGTGCCTCAGGTGGTTGAGACCCTCCGATGGATATGTCTATTGATAAATATGTATGACTGAGACCATACCTGCCCCGGCAAGACCAACATGAATGATACCTGGTTGAATTCTGTGAAGCAGAATGGATTAAAGTCATTGCAGATGTCCTCTGAGGACTTTTGAAATAATGTAGTAAAATCCTGCAATATGTTCAAGATCCCAAGGGGGACAATATATGACATTACAAGAGGGTATGTAAACTTTTGAAAATCTCATAAAATGCAATTGACTGATAATATCATAGAATCTCATTGCTATTGAATTTTCAATGGTTCAGAAGTGTTCAGCCGCATGCAGTGCATTGTATTTCATGTATCATTTGCCCATTGTTGTTAACATTGCCTTGGCAATGGATAAATTGGTCATTTTGCGTCAGGGTATGTAAACTTTTGGGCAGAACTGTAGATGCCATCCACTCCAACTTCCTAAAATGCCGGGACTAGGCCTTTAGGTCCTTCTAAAAATGGCAATTTGGTCACAGGAAATATCTTACACACCCTGACCACACCGTTCACAGTCATCAATTGCATATTGTATTTCACCCACAACCAAATGGGTACTCTTGGGCAGGCCTACAACCCTCCACCCTTTTGAAAAGGGAAAAGAGAAAAATGTGAAAAGGTGGGAGTTACTACACTCCCCTCAACATCTGCACTGAGGCTTACCGTAGATTACCGTATTGTACCGTCGATTGAGCCTCCGATTACAACCATAGATGACACCCATAGATTGCACCAAAGAGGGGCATAGATTACTGTCTACTTGTCCAGAGCCATGTGATCACATTCTTCAACCATAACCAAACAACCACGCCCTCCCTTTGATCCTCTATTGACAACCATTACTTCCAATTATGCAATGCCATCAGATCAACCATCCCGACCTCCCCTGCAAGCTGTTGGACCTCAGCAGTGATCAGTGGAGCCGCCTATAGGAGCAGATGGACAACACCGATCTGTAGTGATTGGGGTGGACTGGGTTGACCTAATAAATAGCTAATAAAAGATAAATATTCTTAATATAACATCTGTATAATTCCTGTCAGCAGAAAATAATTCATATGTCGCCCCTATGATGTAAGACTGCCCTCCTTATTATTCAATCGAGATTTTTTCAAACAAATATCTTATCGTAATTCTGAATAAACTCCTTGCAAACACAGTGCAAAGGATTTTAATGATATAACACCTCAGCTAAGTCTCGTCTATCCAAAAACATTTTGGCAGATGGATTGAGACTTACCAAACTGCTTTTGGTGTACTGCGGCCAAGTTTGTCCCATAATCAACCCCGCCCTGTCGGAGGCATCTCTATCAGGTTTGCAAGCAAAATAGTACCATTCACAAAGTGAACCAAGGTGGTGCATTTTTGGCACATAGTGGCTATTGCAGTGAAAATAACACTGGAATATTGGTAAAGTCTATTGAAAGTAGTAATGGTACTGATTTCCATAAAATTTTGGAAGAGAAACGGACATGATTCAGTTTGAAAGTAAGGAATGGAGTGAAACAAGTCGCTGCATCAGGACAACAATCCAAAACCTTCCACTAATTCTGAACAAATAAATTTCCAGGACAGTTGGGGAAAGGTCCTCGGGTGGTTTGACACCCTCCAGACTGTAATGTTGTTGATAAATTATGGTATGATTTGAGACAGACCGTGCCCCGGCCGAGACAAACAATGAACATGTAGTTACACAAATTCTGTGAAGCAGAATGGATTAAAATCGCTGCCGATGTCCTCTGAGGACTTTCGAAATAATGTAGTAAAATCCTGCAATNNNNNNNNNNNNNNNNNNNNNNNNNAGATATACATTTTCTTAGAAAAGGATCTTGAAACTAAAAACTAGTTAGCAAAGGGAAGTTCCTATCAAATACCAAATAGAATGGTAGGACTATGATGATTGAGAACATGAGATTCCAAGCAGTGATCTCCTTATAATTGCACATCGGCCATGTGCCTGCGGATGACTATATATTAGATACGCCCTAAAAAATAAAATTAATGTCATGTAAAAATCCTAACTGGTTTAGGCTTGTCTTCCATATTCCAATTGGGTTTATGCCGTGCATACGACTGCATTCAGTGCATTGTAATGAATGGTGAATGCTTTTTTTTTAATCAAAGCATCCACGTTAAAAACCATTTGGTATTTCAAAAAATCAATGTTATCCTATGTTTAGAGTTTACAATGCTTCAAAATGCCAACATTTTCAGCCAATATCTAGTGTGACATTAATATGATCGAGAAAGTATCAATAGAGCCTTTAAAGTCTTCAGCACAAAAACCCTTCCGGAAGCTCCTTCAAAGAGATAAAATCAGGAATTTTGACTTCTGAAAACTACCATGAAACCCATTGAATGAGTATTCAGTATTGTTACCATTGTTTGGACACACTTCATTAACCAAAATTACCAAATTAACCCAATTCAATGTGAAAACTCTTTCTTTGAACTTGGGTATTGTTTATGTTTTCATCATTGTTCACCAAACTCAAATTGAAACATTTTTAGGTTTCATTCATAGTCTCCGGGACATTTGAGGATACAATGCACTGCATGCATCTGAACACTTCTAAGTTTTGGGAGTTTAACGCGTATCTAAGATGACAAAGATGTTCGTTAGTAATACGACTAATATCATTCACTGCCTAGATATACTGCTCAAGTCTGAGGGATTCTTTTAGTCTGTTCTGTATGGCTAACCACACAGGGAATATGTTGGGAGTGTAATGCTGAGAACCATATAAGTTGGTGCACTATTTAAACTGAGAAGGACTCGTTAGCGGAATTTAACGCTATATGACATTTTTTGTTTCTATCCATGTATTACTGGGTGGGAGCTTACGGAAGTTACCCAGCATGAGATGTCTAATCTGAATACTCTGTGCAGATAGGAGGTGGTGATTTGTGACTGCAGATTAAGTCTTGGGCAGATAATCGAGTGTACGTCTTGAGTTGAGTAGAGGCACGGAGTGTCATAACTGTAATTTTACACCATAAATGCTAGAGTTTATCTAGTGTAAGCATATATTCATTAGGGTAATAGTTTATGGTGCAGCGCAAGTTTATGCTGCCTGGGGAAATTAACGAGGAGATGTTTAGCGTATTGAAGATCATGTGCAGATAGTTATGAAGTATTCGGGGAAAGTGGTCTCTATTACTCCACATAAATGTCTTAAATTGGGGCTGTCAAAATCTATGACTAATTCAACTTCTCTATGTCTTTTCTGACTAAATTTAATGCACGAAGACAGAGATACGATGTTCGCCGCAAGAGAGTGCTTAAAGTCTTTATCTTCGGTGATAGAGGTTTATGGGTTCTATGTAGGGCGACACTAGGTTGGCTCTAAGGCGATCTGTCAAGATAATATCTTCTCTATGCTATGTACAATTTTTATAATTATAAGCTGTTTACAACTTATTTCAGCACCATTAGAAAAAAATTTTTTTGTAAATCTTACATTGACGTTATGAGAAGTGCAGTTGTTATGCCCTTCCTACACACTAACTCAGCGTTCACATCCATCTTGCACAGAGTGTAGAACCATAATGAGATTACCTAACACTGATAACAAAACGATGACCTGCATATTAAGTCAAAGCGATTTGATTAAAGGGGAGTGAGGAGGAATCTATACCAGAGTGAATGATATATACCGGTTGTCGTAAGTGTACAATACACATACTGCAACACAAGGACAGTAGCAAGACAATACAGCTAGGCAATACAAGATATTTCACCACACGCGCGGTCAAATCGTGGTAAATGTATAGAGAGCGTGCATCTATAGAAGATGCATATTTGGTTAACTGCGACTGTGCTGCACCACATGCGATCTGGGCACAGACTTGAAAGGTCGTTCAAATTCTGCGAGGCTGCCTCTATCAATCAACCATGTGTTGAGGCCCACCGAACGGGGGGGAATTTGTCCAATAACAAGACTACAGAGACAGGAGGTTCTTGGTTGTGCGCACTTTTGCGACAATGATGTTAAGATTGATGCGATTCTCTGGCCTCCAAACAGGTATACTTCCCTAGGGCAGAGGGAATTACAATGCTACTACCATTAGCTTATTGTGCCCAATTGACCACACTAGATGCTTGATTAAGGTTATGGATTTATTAGTTTCCTACAAAGCCACTAGTTATGATTCGCACCTATTGCATCGTCTCCCATCAGGTTTAGCATACGCGGACCTAGGAAAGGCTAAAGCACCGTGGCGCACATGTACAGAAGTTATTGCGTCTTTCGATGGGTAAAGCAAGGTCCCAAATGCAATCGTTTACCTGTGCACAATGCTAAGTGGGAAGGAGTACCTTAAGAATAAATTAAAAACAATATTGCAACTTACGGAGGAACAGGGATATCAATTCAATGACACCGATATTATACACACAGTGGAGAGTCAGTAGAATAAGCGACACATCCGGCGAGACCACCATCAATGAAGGAGAGCACAGTACATCCACTATTGTATCAATCGATAGCGCATTCATTATCATCTTCCGCCAAGTACAAGAAAAAAGACCAGGCTTCTTGGATCGACTCGACTAGACGTTGCTAAACATCTCTTGTAGGCGCATGCACGCTTGATATAGACTGATTATATTGTGTTGGTCCTGAGGACAAGTGCCTGCCGAATTTCTAACCTACTATCTACTATCCAAGCCGGAGGTTCTACAAAACAAAGTTGAGTACTTGCGCCAACCTTACTATGTATTTATTGCGAGAAGTCCCTGCTATTAAGTTCCATAGTCTCTATTTCATGGTCATAAGAAAGCTATTCCTACACACGTGACCATGCAGTAAGTGTCCAAGTCTACTGAATGACTGGGACAGCCGCACAATAGGTAGTTCCATGTTAGCAGTGAATGAGGAACATAGTGGCGATTAACCATGCCTGTGAACAAATTTATCGGCAAAGCACTGTTTGTTACTTAGCGAAGAGCAGTTTATATTAACCATGCTGTTTAAGTACTTCCAACCGATTGGCCCTACCAAGTGTTACTGCACTGATACCTTCACGTTCTTACCTATGTCTGGTCACTTATAGTGGGTTACATTCTAGTGCACTGGAGTTCATTATACAACGAATTAATATTTTTGATGTTAAAACTAGCAGTCCAGAATTGTGTCCCCATCTATGTCCTCCCCTAAATTAATCGGTTACAGATTTATTATTCATTATACAATATAAGCTTGAGAGAGGCGAGAGCGGAAGAACATAATTGGTTCCGATACATCGTACCCACTTCATGACCAAGTGCATATGAACTATCAAAGCAAAATCCCCACCATTATACTTTAAATACTGAATTCTACAAGGGTGACCTAGTCACGGCTATGCTACAAACCATCTGCCATGCAGTTCACGTACTACAAAGTGCAGGCCCGGTTTGCCTATCGTCAGACCTATTGAATAGTGGTTTAGAGAATTTTCTATTTGGCTCGTATGCAGTATTAATTTGTCATTCCAACGGGTCACATTGTTTCTTAGAAGAATTGAGATATGAAATCTACATTTAGTCGGCCAACAAGTTGCCCTCTTCCAAGACCTAATGATTTTCAGAGGAATCAAAAGCTCACTCAAAACAAGCGAATAGGATGAGTACTATAGGTCTAATTAGCTGGAGTGTGCATGGATCCAAGCGCTTGATGACCCACTCTTTGAGCTCGTGGACGTGTTTTAGCTGTTTGGAAAGGGGAAAGGGGGGGGGTTGGGACAGGCAGTCGTCTGATATGAGGATCCCCAAAAACAGCGACACTCTTGTTTCCGGGAAAACATGCGGTGTGCCCCGCCTCCCGTTCTTTTGCCCAAAATGCCCCCCACTAAGCCCATCCAGTGTGAAAGGGGTGGGGCTAACTAAAGAGGGCAGGGGGTTGTATACCGACCCCTCATAAATGTTCGAATTGCCCAAAAATCCCTCCGCCTGTCATCCCCCCGGAAACATCTGTTGTCAGTCATGGTCACGGGGGCTCAAGGGGTAATGTGTAATTTTTTCAACGTTTTAATTATGCGCGCCTGAGAGCTTATAGTTGAGGGGGGGTGCAGAAGGAAAGCGGAAAAGTGCCGTGGTTTCCTGTTGAAAGGAGGGCCTGTTGAGAGAGGGGAAAGGGGTCTGAAGAAAGCAGAGAGGAAACAAGGCCCCTCAACAGACAGTCAATAGACGGAAAACTATTTCATTACTGTTTCTGGGAATAAGTCAATCTTTCTTTCCCGATCTCCAGATCACCCATGAAAAGTTGGGCTAAACGAGGACAGAACATGTATCTAAACCATTCATCTTATTAAACCAGAAATCGCTTTCTATATGGCCAGGCTTAAGTTTTAAAATTTATGGCCTAATCACAAACTTTGACCAAAGTTATTGAGACTGAAATAACACACAGCTCAGCACGAATGCATGCAACCATGTTAGTCTGCCGTACTAGTGATCCTTCTCACATAATCTTTGTACATGTACAAACTGATACAAAATCAAAGAAAACGCTAAAATTAACTGCCGCAACTCCCTATTTCAAGTTGGTGGCGACACACGCTCTGCAAAAGTAGCCTGCCATGTTGCTTTCAAAAAGTAACAGCGATGTGACCCAGTAATCAGGCAATTGAGACAAACTACTCATCGTGCGATTAAAATAGTCATTTATGGAGCGCGCACAGGTTCCAGACTGGTCATGCATGCACCTGGAAATAGTATACCGCAGATAGATAGATAGATAGATACGAATAGATAGATAATACAGTTCTGCCACAAAAGTTTACATACCCCATAGGCAAAACGATCCAACTTTCTTCTATTTCCAGGGCATTTCAACAAACATATAGGTTCAAATGATACATGAATACATATGCACTGCAGGCATCTTGAACAACTTCTGACCTATTGAAGAATTCAAAGCAATGAAATGTTATGTATTTATCGTCAATGCGTTTTATGAGATTTTCAAAAAGTTTTACATAACCTCTTGTAATCAAAGTCATTGATATTTCCACCTTGGTATCATGAACAGATTTGCATGGGTTTTACTACATTATTTTCAAAAGTCCTCAGAGGACATCTGTCAGTAATTTAAGTCCGCTTTTTTCTGCACACAGGATTTTCTGTAACTCCCTATTGTGGTCCTCCCGCCAGCGGCATGGTCTGTTTCAGATTCCAATGGTTCAATCAACCCATAAATTTATCCAAGTCCTGGAGGGTGTCAAATCACCGTAGGACCTTTTTCCCAACTGTACTGAAAAGTATTTGGCCCAAGATTAGTGGAAGATTTTGGATTGTTGTCCCTGTCATACCCGACTGGTTTTCATCCCCGTTCGTAACTTTCAAAATGCAATCATGATAGTTCTCCTGCAAAATTTTATGGAAATTAGTGAATATCAGACATTCTTTAGTCTTGACAATGTTCTGGTGATATTCAAACTGAAACAGCTGCAAAGCAATTGAAGGTGTCACCACCCCCTGGTTCAGTTTAGCAACTGGTCTTGCTTTTTAATCCGTAAATCTGAATGAACTCCTCCTCGTAAAACACAGTGAAAGGAGTTTTAATTGTATACACAACTCCAGCCAAGTCGTCCGCCTAATCCACAAAACATTTTGGCGATGGCCTCTGTGACTTTCCAAACTGCTTTTGGTGTACTGGCACCAAGTTTTGATCTCATAATCTCACCCCGGCCGTCCGTCGGAGCCACTTTTCGTATCAGGTATGCAAGCAAAATAGTTACATTCACAAACGTGAACGAAGGGTGTTGCATTTTTGACACATACGTGGCTGATTTCAGTGCAAACAGGCACTGGAATATATTGGTCAATGATCTATTGAAAGTTGTAATGGCACTAAATTTCCATAATATTTGAGAGAACTGAGCTGACTTCAGTGTGAGAAGTTAATGGCAATGGAGTGAAACAAGTCGCGCATCAGGGCAACAATCAAAACCTGTACCACTAATTCTGAACAAAAAAGAATTTCAGCGCGTTGGGGAAAAGGTCCTCAGGTGGTTTGAGACCCTCCAGATGGTGTCTATTGATAAATTATGGTATGATCATGAAGAGCATACCGTACGCCCCGGCGAAGACCCACATGATGAACGTGGGTTACGAAATTCTGTGAAGCAGAATGATTAAAATCATCTGCAGATGTCGCCTCTGAGGACTTTTGATAGTAGTAACATCCTGATATGTTCGATCTCAGGGGGGAAATTATATGAATTACAAGAGGGGTATGTAAACTTTGAAAACTCCATAAAAATGCAATTGATGATAATCTCATGAATCCTCTGCTTTGAATTTCATGGTTCCAGAAGTTTCAGCACGCAATGCAGTGCATTGTATTTATGTATCTATTCCTTGCCCTTGTCTACACATTGCCCTTGGCAATGGATATTGGTCATTTTGTCTAGGGATGTAAAATTTTGGGGCGACTCGTAGGCCAATCCCTCAACTTCCTAAATGCCGGGACTAGGCTTTAGAGTCCTTCTAAAATGGCAATTTGGCACGGAAATATCTTACACCCCATGACCACACCGTTCACAGTCCATCAATTGCGATATTGCTATTTCACCACACAGACCAAATGGGTAGCTCTTGGGCGGCCTCAACCTCACCACCTTCTTGAAAGGGGAAAAGAGCAAAATGTGAAAAGGTGGGGAAGTTACTACCACTCCCTCAACAATTGCACTGGGCTTACCGTAGATTACCGGTATTGTCGTCGATTGAGCCTGCGATTAAACAACATAGATGAACCCATAGATGCACCAAAGAGGGCTAGATTACTCTCCTACTTGTCAGAGCCATGTGTCACATCCTTCAACCATCAACCAAACAACACGCCCTCCCCTGTTGATCCTCTATTGACACCATTACTTCCAATTATGCAATGCCATGCAGATCCAACCATGCCAGACTTCCTGCAAGCTTGTGACCCTCAGCAGTGATCGTGAAGCCGCCTTATAGGAGGCAGATGGAGCAAACACCCTGAGTCTGTAGTGATGGGGTGGACTGGTGTTCGACTGAAGAAATAGTAATAAAAGTAAAATTCTTTAAATATAAGCATCTGTATAATTCGCTGTCAGCAGAAAATAAATCTATTGTCGCCCCCTATGATGTAGATTGCTCCTCCTATTTATTCAATCGGGATTTTTTCAAACAAAATATCATCATCTCAGAATTCAACCTGTATGAAGTGGAATAAATATATAATATATAACTAGCTATATAGTACATATATACTATATTCTTTTCGTTTTGGGATCCATTTCATGAGATACTACATCTTTCTTAGAACAAGGATCCTTGAAACGTAAAACTAGTTAGCAAAGGGAGTACTATCAAATCCAAAATAGATGGATAGGGATAATGATGATTGAGAACATGAGATCCAGCAGTGATCTCCTCTATAATTGGCAGCATCGGCCATGTGCCTGCGGATGGACTATATATTAGATTACGCCCTAAAAATAAAAAAATTAATGTCAATGTTAAAAAATCCTAACTGGTTTAGGCTTGTTTCCATATTCAATTGGTTTATGACAGTTGCATACGACCTGCATTCAGTGCATTGTAATGAATGTGAACTGCTTTTTTTTTAAATCAAAGCATCCCACCGTTACAGAACCATTTGGTATTTCAACCAAATCAATGTTTATCCTATGTTTTAGAGTTTAACAATGCTTCAACATGGCCAACATTTTCCAGCCCACTATCTAAGTGTGAATTAATATGACGAGAAAGTATCAATGAGGCCTTTAAAGTTCTTGAGCAAAAAACCCTTCCGGGAAGCCCTCCCTTCAAAAGAGACTAAAATCAGGAATTTTGAGCTTCTGAAAAACTACCATGAAACCCATGTGAATGAGTATCTCAGTATTGTTACATTGTTTGGACGCACTTATTAACAAATTAACCAAATATAACCCAATTCCCAATGGTGAAAACTCTTCCTTTGACTTGGGTATGTTTATGTTTTCATCCAATTTTTCACCAACTCAAATTGAAACATTTTTTAGGGTTTCATTCAATAGTCTCCGGGACATTTGAGGCTTTAAAAGAGTTCTTTTTTCTGGATTGTTTTTCCATAAATTGCTGTTGGACTTTTTATTTCAACATCAAAAGCTATCAAGGCAGTCTGATTTCATCGTTTTCATTTGTTGAAGTTGGTAATGTTTGTCTATTTCCAACTGCCTTTCAGGTTGGTTCTGAGGAACACCACAAGCATCTGGAAATTGACTCTCTCTGTAATCATTATAAAGCCTTGGCCAACAATAAAAAGTAGGGCCTCAAAATAAATGGCACCTAAAGCTCTTTGGACACTGATTTGACTTTGCAAGTTACTGTAAAACTGGATGTAGATTACAGGTTGCTTCAAAAAAATAACCTTTGGGCAGGCCTTGCTTGCGGAAAAATAAGGGGAAATCCTAGAAAGTGAAGGGAAACTTTGACTTGGGCAAAAGAGGGTAGATAGGAAGACCCTGGGATATGCCACCTGGCGAACCCCAAACTCAGCACCCCCCTCCCAACCTGAAGGGTGAAGGGCCCCTCGGTGTGGACATGGGGAAGCCNNNNNNNNNNNNNNNNNNNNNNNNNGACTTTAAAGAGTTCTTTTTTCTGGATGTGTTTTTCATAAATTGCTTTGGCTTTTTCAATTTCAACATCAAAAGCTATCAAGGCAGTCTGATTTCATACGATTTCATTTGTTGAAGTGGTATTGTTGTACTATTTCCAACTGACTTTCAGGTTGGTTCTGAGAACACCACAAGCCATTGGAATTGACTCCTCCCTGTAATTATTATAAAGCTTGACCAAAAAAAAATAGGTCCAATGGATTATCCCCTGATACAGATTATTGATCAACTCGGTCCTATATATACATATACAAAATTTAACAGCGCACTATTAGAGACATCCCTTGTGCTTGACTTTTGCAGTTACTGTAAAGGCTACTGTATTTGGCTAGAGGTGAAGTTTACTGCGTTACTCGCTTCACCCATACAGCGCTTTTGTGCACGCCCTGTCGCTTGCGAAGGAGATGTAGAACGGAATATCGTTGTTAGATGTAGAATTCAGTGGATTATCATATAAATGTGAATTGTCATGTAGGTCCAAAGTAGGTGGATGAGACTTAGTGAGTGAAAGCGCGTGGACGATATTGTCAAGCCTGGCGAATAGAACCCCAAAACTCTCCAGCGCTCCTCCTCCCTCTCGTTCCTCCCTCTCCCCAAGAGTCTCTTGAGACATAGCAGATGAACTTGCATCCTTTTACTCTCTTTGCGATGAGAGACATGAGGGCCACAGGCAACCAGGAGAGAGGAGGTGGGGGTATCGATATAGATTATTGCCATGTATATCAATTCTGGACAGCGTGTAAGGAGAAGATATTTACTACCAATTTCGTTCCCAGTCTCCATGGCCCAGTCCTGCAATACATCGATATCTCATGAATATAAAGGGGGAAAATGAGAAAAAAAAAAGAAAGACAGTCAGATAATCTGTTGCATATAAGATAGGGTCAATTACGATAAAGAAGGAGAATCCCGAATGACGCCTATTTCGAGGTGCTTATGTCTTTGTAGGATAGGGAATCAAGACTCCCACTTCGACCTCCTCACGAGACGCTCCAGCGAGACTTCAAAGCACACTCTCCCAGAGGCGCCCTGACAACCTAGACATATCGAACTAACTACTCTGTACCATGCCCACAGACAAGGTAATGCTACACCCTTCAATCCTTGTAGTGTCTGGATTTTGGACTTCGAGGACGACTGTTTTTTCAAATTCTGAAGATCAGCCTTGTGTTGCAAATTACACTTTTGTGAGAGTTTGACTTCTCACAATTAGTGCAGCATTTCCTCTGAACCCTATCACAAGAAGTGACTCTATAGTCTTAAGAGCAAAAAAAATGGCTACAACAAAATCGCGAAAGAGCTTCAGAACTAATCTAGATATATAGAAGAGATATATACTGAGAAGGTCCATAGCAGGGGTTACCTGCCGTGTCCAGGTCGTTATAAGTAGTGATCGATACATTTTGTGTTATCAGGATGAACCTAGTCAGTAACTATGCAGTAAGAAGTGGCATCTATAACCTCAGCAGGATGGGTCTTGATCCCACAACATCCTACTAGAGTTCGAGTTGCTCTTCCGGAAGATTATGATACAGATTGCAACCAAATATAAATGTAATCAGCAGATTATTGTGGTGTACTATACCATATCGATGATGCAGTATGGTGATTATTGTAGCGATATTTTCAAGTGATAAAACCAATATGACGGTAGTTTACGTCTCGATGGAAAATGATCACATGTACTTTCTGTCGAATTGTTGTGAATAAACCAATAAGATAAGAAACAATTTATTAAAGCCAAGCCAAATGATCTTCCACTAATATAGGAATGACCTTGAATTCCTGGCGGTCAATATCAGTTCCTGCGCAACAAGAAGGCTACGATCTTTGTAGGGATTTATAGCAAAATACATAATAATTATAGATGCAATAACATTGTGCTTAAATATTGATCCAGTATACACAATGCTGCTCTTCACCATATAAGGAGAGAGTTATAAAAATATAGGCTCCACTCACAGTAGAAATGGTCATATTGGTAGACCTGCTCCAATGTTACCCGTTTCCTTCCACTTCCTCCAAGATGCTAAAAGCAAAGTTTTACTGGAGCTGCCGGGAGGGGGGGTGGGGGGACTAATCACCGTGCGTTGTATCCCTTTCCCTTTCTCTTTCTAATCCCATGATGACAAGTGATTAATTTACCGTAAATTTAGGGATGAACACATATAGGCTCTGATGAAACTTAGTGGCCTATAGGCGACTATAGGTCAATCGCTTATATTTCAATAAAATTGATGATTTTCTCCTCTTTGGCATCGCTAAAGATAAGCAGTCAGTCCAAATACAAGATTTATAAAAATAGTAGAATTTTGGTCTTCCAAGGATCTAAATACCAAAAAGAAATTAGATATATAAAAATGATAGATCTCTTCTATATAGAGGTCAGTAATGAAACTAGACGTAATAAAAGTTCTCAGCATGATCGCACTTCTTGATGTCTAATCCGTCTAATAGCCATATAGTGCGAATTAAAAATATACTACAAGTACTTGAATAGTCAATTTACAAACTGGGTACATGATCCCCAGCTTCTAAAAATTGAGAATCGCACCAAACTTGAGCATCCACAGTTTCCAACTCCCTCTCAGTTGATCAGAGTTAATGTATATATATTGGTGTCTCTCAGGAGACACCCACTGCAGATTGACATCACAGCCCTCCTCAGCAATGGCTGCAGAACAATATACAATAAAATAAGCATGTGTTTTACAAGAACAATTGTCAAAGCTTCGTTTAATAAGCTTCCATCCAAAGTTTAAAAGTCCATAAGTTGCAGTTTGTAGATTATCAAAATCGGTAGGATTATAACAGTTGTCATACTGTGAAATCGCTCACAAAGCTGCCATTTGTAGGATTAGATGAATGATTGCTGTGATATCATCTGGGATCAAAATGTCATGCTTCCCTCAATATATCAATGTTTGAACTGTGATGACGTAGTTTACGAGTCAGCCATTGGCTATCAGCGTGATGACGTAGTTGTAGGGCCTATCCCTGATAAAACTCCCTTACTCTGCACTGTGTTGAAACTGTGACGCTCAGTTTCAGGAGGATCACATTGGGCCTAAGAAGCTGGGGAATCTGACCAGTTGAAATGACATCACAGCTTGGTAGTTAATTTACATATATTGCAATGCTAAGAATAGAGTCATCTCCTGACATCACAGTCAAGCAGCATAGAAAAAAACTTGATATTCCACGTAAGTTGACAAGGATGTAAATTGGCCATTTACAGTCATAAGACTCAGTTCGCATATCCAATAAAGTGCATTCGATTAATGAGCTCTCAGAGAAACCTCCCATCGCCCTACCAGTGGTTGCCCGGGGGGGGGTTGATTGTTTTGCTGATCAAAATGGCGCGTGTAAGACTTTATCAACAAATCTCATGCCCCATCGATTCGTTCTCATGAATTAGCTCAGTTACGTCATTGTGGGCAATTACGTAAGAAGGAGCCGGATGACCCTATTGTGCAATGTCTGTGAGGGAACAATACTCACCTCGACCCCCACGAGACCTCCACGAGACTTCAAGAAAAATTGGAAGGAAAATGACATCCAAATATCGTCTGCCCACAGAGGATGTCAACATAAACACTGTAGGGGGCGCCTTTTTTCATTCTGAAGACAGTTGTGTGCAAATTACACTGTATTTATCCATTTATCTCTGACCCTATCACAAGAAGCTTGTCTTAAGAACAAAAAAGGCAAAAAATGGAAAAGAGCATCAGATCGAAAAAAAGGAATAGGGGTCTTGGGGTTATCATTAATGGCATCGACATTTGAGTTAGATGACCTGAGAAAGGAAGAAGCATTTAGACCCCCATGGGTGATCCACAACATCAAGGTCATGCTAGAAGACATTTCAAACAAGTAATAAGGAGATTATGTGGGAATTACACATGTATTAATGAGGTATAACTATACAAGAAGAAAATGATCACATGATTATGAGAATACCAAAGAAAAGAAACAATCATACAAAAATTATCTTCAGTAATTGGAAAGACTTAATCCTGGGAAAGTTCCTGCAAAAAAGAGGCCTTTAAAATTACATCTATTTTGATGCAATACCTTAAATGCAGTAAGTGCTGCCTTCCAAAAGGAGGAAGAGTATAAAATACTCACCAGTAGAATGGTCATAATTGGTAGACCTGCCTCAGGATGTTACCTTTCTTCAACTTCCTCAAGTGCAAAGCAAGGATTTATGGAGCCTGCCGGAGGGGGGGGGGGGGGGGCTCCCCCTTGTTCCTCTCATCACAGTTCAAACATTGATATATTGAGGGAAGCATGACATTTTGATCCCAGATGATATCACAGCAATCATTCATCTAATCCTACAAATGGCAGCTTTGTGAGCGATTTCACAGTATGACAACTGTTATAATCCTACCGATTTTGATAATCTACAAACTGCAACTTATGGACTTTTAAACTTTGGATGGAAGCTTATTAAACGAAGCTTTGACAATTGTTCTTGTAAAACACATGCTTATTTTATTGTATATTGTTCTGCAGCCATTGCTGAGGAGGGCTGTGATGTCAATCTGCAGTGGGTGTCTCCTGAGAGACACCAATATATATACATTAACTCTGATCAACTGAGAGGGAGTTGGAAACTGTGGATGCTCAAGTTTGGTGCGATTCTCAATTTTTAGAAGCTGGGGATCATGTACCCAGTTTGTAAATTGACTATTCAAGTACTTGTAGTATATTTTTAATTCGCACTATATGGCTATTAGACGGATTAGACATCAAGAAGTGCGATCATGCTGAGAACTTTTATTACGTCTAGTTTCATTACTGACCTCTATATAGAAGAGATCTATCATTTTTATATATCTAATTTCTTTTTGGTATTTAGATCCTTGGAAGACCAAAATTCTACTATTTTTATAAATCTTGTATTTGGACTGACTGCTTATCTTTAGCGATGCCAAAGAGGAGAAAATCATCAATTTTATTGAAATATAAGCGATTGACCTATAGTCGCCTATAGGCCACTAAGTTTCATCAGAGCCTATATGTGTTCATCCCTAAATTTACGGTAAATTAATCACTTGTCATCATGGGATTAGAAAGAGAAAGGGAAAGGGATACAACGCACGGTGATTAGTCCCCCCACCCCCCCTCCCGGCAGCTCCAGTAAAACTTTGCTTTTAGCATCTTGGAGGAAGTGGAAGGAAACGGGTAACATTGGAGCAGGTCTACCAATATGACCATTTCTACTGTGAGTGGAGCCTATATTTTTATAACTCTCTCCTTATATGGTGAAGAGCAGCATTGTGTATACTGGATCAATATTTAAGCACAATGTTATTGCATCTATAATTATTATGTATTTTGCTATAAATCCCTACAAAGATCGTAGCCTTCTTGTTGCGCAGGAACTGATATTGACCGCCAGGAATTCAAGGTCATTCCTATATTAGTGGAAGATCATTTGGCTTGGCTTTAATAAATTGTTTCTTATCTTATTGGTTTATTCACAACAATTCGACAGAAAGTACATGTGATCATTTTCCATCGAGACGTAAACTACCGTCATATTGGTTTTATCACTTGAAAATATCGCTACAATAATCACCATACTGCATCATCGATATGGTATAGTACACCACAATAATCTGCTGATTACATTTATATTTGGTTGCAATCTGTATCATAATCTTCCGGAAGAGCAACTCGAACTCTAGTAGGATGTTGTGGGATCAAGACCCATCCTGCTGAGGTTATAGATGCCACTTCTTACTGCATAGTTACTGACTAGGTTCATCCTGATAACACAAAATGTATCGATCACTACTTATAACGACCTGGACACGGCAGGTAACCCCTGCTATGGACCTTCTCAGTATATATCTCTTCTATATATCTAGATTAGTTCTGAAGCTCTTTCGCGATTTTGTTGTAGCCATTTTTTTTGCTCTTAAGACTATAGAGTCACTTCTTGTGATAGGGTTCAGAGGAAATGCTGCACTAATTGTGAGAAGTCAAACTCTCACAAAAGTGTAATTTGCAACACAAGGCTGATCTTCAGAATTTGAAAAAACAGTCGTCCTCGAAGTCCAAAATCCAGACACTACAAGGATTGAAGGGTGTAGCATTACCTTGTCTGTGGGCATGGTACAGAGTAGTTAGTTCGATATGTCTAGGTTGTCAGGGCGCCTCTGGGAGAGTGTGCTTTGAAGTCTCGCTGGAGCGTCTCGTGAGGAGGTCGAAGTGGGAGTCTTGATTCCCTATCCTACAAAGACATAAGCACCTCGAAATAGGCGTCATTCGGGATTCTCCTTCTTTATCGTAATTGACCCTATCTTATATGCAACAGATTATCTGACTGTCTTTCTTTTTTTTTTCTCATTTTCCCCCTTTATATTCATGAGATATCGATGTATTGCAGGACTGGGCCATGGAGACTGGGAACGAAATTGGTAGTAAATATCTTCTCCTTACACGCTGTCCAGAATTGATATACATGGCAATAATCTATATCGATACCCCCACCTCCTCTCTCCTGGTTGCCTGTGGCCCTCATGTCTCTCATCGCAAAGAGAGTAAAAGGATGCAAGTTCATCTGCTATGTCTCAAGAGACTCTTGGGGAGAGGGAGGAACGAGAGGGAGGAGGAGCGCTGGAGAGTTTTGGGGTTCTATTCGCCAGGCTTGACAATATCGTCCACGCGCTTTCACTCACTAAGTCTCATCCACCTACTTTGGACCTACATGACAATTCACATTTATATGATAATCCACTGAATTCTACATCTAACAACGATATTCCGTTCTACATCTCCTTCGCAAGCGACAGGGCGTGCACAAAAGCGCTGTATGGGTGAAGCGAGTAACGCAGTAAACTTCACCTCTAGCCAAATACAGTAGCCTTTACAGTAACTGCAAAAGTCAAGCACAAGGGATGTCTCTAATAGTGCGCTGTTAAATTTTGTATATGTATATATAGGACCGAGTTGATCAATAATCTGTATCAGGGGATAATCCATTGGACCTATTTTTTTTTGGTCAAGCTTTATAATAATTACAGGAGGAGTCAATGGTCCAATAGGCTGTGGTGTTCTCAGAACCCAACCTGGAAAAGTCAGTTGGAAATAGTACAACGAATGAACCACTCAACAAATGAAATCGGTATTGAATCAGACTGCCCTTGATAGCTTTTGATGTTGGAAATTGAAAAAGCCAAAGCCAATTTATGAAAAATACATCCAGAAAAAGAACTCTTTCAAAGTCCCCTCAAATGTCCCGGAGACTTCATGAATGAAACCTTAAAAAGTTCAATGAGTTGGATTGGTGAACAATGATGACAAACTAATAAACATATAGCCAAGTTCAAAGGAAAGAGTCTTTCCATTGAAGTGGGGTTTAATTTGGTAATTTTGGTCGAATGAAAGTGTGTCCAAACAATGGTAACAATACTGAATACTCATTCAGAGGGTGGCAATCAGCCTCATGGTATGTATGTCCGAGCGAGTTCAAAATTTCTCGTGGGAGAGTTTTCTTCTGGTATCTCTTTGAATGGCAGCATTTCCGAGAAAGGTTTTGTGCTCGGGATAGCACTTTATAATTCTAATGTTATGGCTGTATATGGATCAACTGTCCAAGTGATTTAATAGGCTGACTTAAATTTACACTCTCCAGTACTATTCGGCTTGATACATACATTACGTAGGGTTGGCATTTTGTGAAGCATTGTTAAAACTCTAAACATGTGAAGGAATAATCCAATTTTTTGATTTTTCCTTGATAAATGCTGCCAGAAACTGAGAGTGGTTCAGATTGTAACGTGGTATTGCACTCTTGATTAAAATAAAAATGCTTTCACCATGTCTTAGCTTAACAATGGCAGACTGTAAATTGTCAATGGTCAGATTTATGCAACGACAATAGAGACCTGCTAAGATTTGGCATTTCAATAATGGGTCAAAGTTATCTAACGCCCGCTTCTAGCTAAATCTCTGTGTTAGGAATCCTCCTGATATTACATGACACTGAGTCTTTAATTACTATATGTTTTAGGGGAACATATAGTGTCAGAAGTAAGAGTTTTTATCTATATATCATCCGCAGGCTGAACTAAGCGCACGCGCGCTGCAATTCTAATACAGAACGCATCATACCTGTCTCATCTAGCGGAGCATCCTCTGAAGATAGTTGCGTCGGAATCCTGACTCCGAATAAAGTCAGCGCTCACTCAACTTTCAGTTATTCCTATTGGTAACTATGTATAGGAACTATTCTCTGAGTAGACTAGAGTCTATAGTCAAGATCCTCTCTATTAGAAATTAGATCCAATTAATTTCATGAACATGACATCCAACAACATATAATCAGTCTGAATCACTACCAATATATAGTCAGCTTTGTGAGCATTCACAGTTATAGAAACTGTATATAAATCCCATACGGTATTTGATATATATCATACAACTTGCTAACTATAATAGACTTCTAAACTTTGATGGAGGTATAACTGAAAAGGCTTTGACAATTTGTTTGTAAAACACATGGCTTATGTTATGTATATATTTAGTTCTGGCAGCCCATTGCTGAGGGAATAGAAGGCTTGAATGTCAAACTTGCATGGTTTTCCCAGANNNNNNNNNNNNNNNNNNNNNNNNNCGTAGTTTACTGTCAGCCCATTGGCTATCAAGCTGTGATGACGTAGTTGTAGGGGCTATCCCTGATAAAACTCTTACTCTGACACTGTGTTGAAACTGTGACGCTCAGTTCAGGAGGATCAACATTGGCTAGAAGCTGGGGAATCTGACCCAGTTTGAAATGACATCACAGCTTGTAGTTAATTTACATATATTGCAATGCTAGAATAGAGTCATCTCTGACATCACAGTTCAACAGCATAGAAAAAAAAACTTGATATTCCACGTAAGTATGACAAGGACTGTAAATTGGCAAATTTAAGTCATAACACTCAGTTCCATATCCAATAAAGTGCATTCGATTAATGAGCTCTCAGAGAAAACCTCCACATCGCCCTAAGCTGGTTGCCCAATCAATCCCATGGATTATCCCTGATCAGTTTTGATCCACTCTCTGTTTGTAATGACAGTTCTCAAATTTCGCACAAATCCCCCTCGCGGCTTTTGCTGGAGGTAAGCTGCTACAAGCGACACCCCCCGGTGGTCAGTGGTGGAGTGTGAAACCTGATAGCTTGTTTATTAATTCTGTGTCAAAATGTTGAGACATGGATTATTTGAGGACTATGTCAGGTCTCGATTCAATATGGCTCTATACATTTTATTTGTTCTGTGTAGGGTTGATTAGGCCTACAAAACTTTTTTTATGGATCTTCTAAATGATGAGCCACAAAGCAAAAGGACAGAGCACTAATTAGACACAAGGAGAGGAGTTGGTAAGAACCATTTTCAAGAGAATCATACAATTTCGTTCCAAGGGAGGAAGAAATACACCACAATGAAAAGAAGGGGCAAATGAGAAAAAAAGAAAAGAAAAGAAGAAAGATTTGAATAAAAATGAAAATGGGAGAATTCGATGTTGGTAGTTCAAGTTGCCCCCCCCCCAGGGCCCTACCCCTAATGACTACATTACATAAGACATATCACCCCTCTCCTTTTCCTGATTTTGGACCCTTCAAAAGAGCAGGTACATCCCATTCACTCCTGGGTGACTTCTCACAATTGGCAGTGATAATTCCACCCAAGTTAACAAATATTTCATTACTAAGTGTTCCAATTGGACTAACAACTGCCGTCGTCGTTTGATCCATTAACGAAATCTTAACTTGGCATAACCGTGTCAATGTTCAACAGCAGAAAATCTACTTAATAGGTTTTATTCGAATCTTATGATTGAGATAGTTCACTTTGTTCTAACTTGTAGCAGTATGGGTTTACTTATTTCAAGTGGATAACTAGGGTTTCGTCATCTGTAAGGTTTCTTCTGTCGATTGTAAAAAATAATAATATACAGGCCCAATCTGATTAGCTCTATTCAGTCTCAGAGCTCATAGGCCTGTGGTTAAAAAAAAAAAAAAAAAAATTGGTGGATTATCTAACAATCATGCACACGGATTTTATATATAGGCCTAAACAAATTAGAAATATTATTGACAGAGAAAAACGGCGAGACTTTACTAAGGATAAAAAAGAGATCTTTCTTCTAAGGACAAAACAAGATAAAAAAGAGATCTTTCTTCCAAGGACAAAAAAAGATAAAAAAGAGATCTTTCTTTTAAGGACAAAAAAAAAACTAAATTCTCTCCTGTGACTCCTTACCTAGAATATATATATATATATATATACATGTATATAAATGTATATTTGTTACAGACCGACAACTTTTATATAGGCCAATCTTCACAATAAATTGAACGACATAATTGCCTACAGATTATATATTATGTCGTTCAATTATTTGTGGAAGATTGGCCTATATAAAAAGTAGATATACTGATACATATATACATGTATATACATGTATATATACAAACTCATCACTATGGCCAGTTTTACAACACCAGTTGCATAACATGGCTTTGACATATTTTGATCACCGCAACCGCAATTAAAGCCAAAATTGCATTGAATTCTGAATGCCCTGACTGATAATTTTCATCATATTGGTAAATGATGAACTTTTGGTCCTTTGGTAGTTTTGGAATGGGTCTGCATTCTGCAAGATGGCCTGGATGAAGTACATTGGCCTTAAAAGTCATTGACAGTTTTGAGAGAGTCGCCAAAAACCATTTTATTGCATTTTTGTGATGCCCAAAATGACATAAGCCTGACTATTATTAAAAGCCAGAATTGTTTTGTAGATAGTCAGATCAATCAGCAACAAATATATCGGTTGATTGATTGATTTAGTCATCATGATATATATCATGCACTGCATAACGATCTGCAATTGATGAAATTACAATTTTCTGTCACTTTTGCAGTCCTCCAGGTACTATTAGCTCTGATGCAGGAATTTTCCCCTTTTTTCCATCAGCAAGTTCAAAGAGGGTATAGTAATCACTTGGGTAAAATGTTGTCCGTTCAACGGGCAGGCAGGCAGGCGAGTAGGCGGTCGGGTGGGCATGCAGGCGAGAGGCCCGCAGATAAATTGTTCCAGCTTAGCAATCAGCCTCTGTTGAATGTACATGGATGAAATTTGGTGCACATATATAGCCTGTATGTTCTAGTTGTGCCTTTTGATGGTCTAATGGAGAGATATTCCATACTTCTTGAAATAATTAAAACAATATAAAAATTATTTTTGTTTTGTTTCCGGGCCAAGACTCAGTCACTGTTGCATGTGCATCGATGAAATTTGGTACAAATGTGGCCTATATGGTCTAGTTGTGCCTTTCGATCGTCTCATTGATAGATATGTTTAAAAATTTGGTATACCAGCCACTGTCGCACCAGCCAAGATCTCCCATGATGAAAAAATTTCCATTTCCATCACCTTGTCCAGGCCTGATTGAGTCATTGAGTGACATCCTGAATGCAACATCAGCAGCAACCGATAATCTTCCTACTTTTAACACTAGAGGGCCAAGTCTACCCAGCCAGGTTGGGGAGGCATCTGGTGGAAGGAACCTCGACTGAATGCGTGATCATGAGATTCACTTTTATTTGGACTTTTGGACCTTAAACTTTTGTAGGCCCAAAGCAGAAAAATTAGTTTCAAATCAAAAAGTATAATGACCATGATGGTTTTTTTATTTCACTCTATATAGTTCACTTGTGAAATGTACAAACGTTAGGCCTACAGGCTATAGATAAAATGACATTGCATTCTGATCTCACGAAGATATAAGGGGCAATGCGTAAAAACTAATCGCAGCCAAATTGATTCATAGATAGACACAATTTAGGCCAAAGAATGTAGCCTCTTTTTTTAGTCTTTCATGACTTTTTCAAATGGTCAGCATTGGTACACCTTTATGTATCACCTTCGTGCCCAACGTCACACTGTAGAGCAGCGCTGTGAATTTCATGAATTTTATGGTAGAAATGATGTCAAAATGTGGTGAAGAAATGTCAAAATATGATCTCAATATGTCATGTTGTGGAACATTGTCACAAAGTTGTGAAAAAAATCAGTGCCCGATTTAGGTGTGTGGAGGCCCCTGTGCTGAGAAGTTGTGGGGGCCCCCGAAATGCGTTACGTCGAGATGTGTCGATAAATTTTGGAAGGGTCATGTAGGTTCTGTCCTGGCATGTGCATGTAATTTTGCTAAATCGATAAAATACAAAAACTAATTAAAATTTAAAGGGCTTTCTGTCTCGGTAATGTTGGTAAATACCTGAAACAGAAAGGGAGCAGGTAGTGTCAGGCAGTCCATAGCAATTTTTCCCATGAACCGGACTTACTTATACTATGAAGTAGAACCCTTTGTGTTTTTACATTAACCTGTAGTGGAAAGGGCCGAAAGGCACCATGATGAAAGATAATGTTGCAACTTGTACATCTAAAACACATACACACTATTTTAATGGATGGTCACTAAATGGTTTTTATAAGTGTTGTAGAGTTAGACTGTCTAACTTAGACAGACAGCTAATGCCAACATATAATGATTTTATGGCAAGTGGCTGTCGGTGTGGCCCATGAACCCCCATTATATCAAGTTATTTAATAAAATTGAGGTTTGTTGGCCAGAAGGAATCATTGATGCAGTGGGCTCAAAAGGAACATTATTGCACATGATTGACCTGGATGGCAAAAAAAAACTTTACATTGTAGAAGGCCTGTATTCAAATTTCAAACCAAGAATTAACATTGATAGTCAAGGAAGGTGCAAACACAAATACAGAAAGAATTGTCTAATTCTTGCAATAGAAGTTCTACTATCTTGTCCTGCTGAATTTAACCTGTAAATATATGACCGTTTTGTTATGTGTATCATCTTAACAGTACATAATGCTTTTAAAAAAGTCAGAAATTCAGAATCCATGTATACACAACAGCAAAACAAAAATCTGAGAACACCTCAGAATAAAATTAAAAAACTACAAAT
